# Supplementary material for: A Facile Fabrication of Lysosome-Targeting pH Fluorescent Nanosensor Based on PEGylated Polyester Block Copolymer
Source: Polymers (Basel). 2022 Jun 15;14(12):2420. doi: 10.3390/polym14122420 (PMC9231249; doi:10.3390/polym14122420)
Supplement: Supplementary file 1 [file polymers-14-02420-s001.zip]

Archive with 1 entries (1 files):
- polymers-1741174-supplementary.pdf
